# Supplementary material for: Antibody evolution to SARS-CoV-2 after single-dose Ad26.COV2.S vaccine in humans
Source: J Exp Med. 2022 Jul 1;219(8):e20220732. doi: 10.1084/jem.20220732 (PMC9253517; doi:10.1084/jem.20220732)
Supplement: Table S1 — lists individual participant characteristics. [file JEM_20220732_TableS1.xlsx]

## Sheet: Sheet1
	Table S1. Individual participant characteristics
									Ethnicity			COVID-19 history §							Serological parameters
															Vaccination time line (days)				ELISA binding to RBD (AUC)									Neutralization (NT50)
	ID		Age (years)		Sex		Race								1st dose to initial (1.5m) visit		1st dose to Follow-up (6m) visit		IgG (1.5m)	IgG (6m)		IgM (1.5m)	IgM (6m)		IgA (1.5m)	IgA (6m)		(1.5m)	(6m)
	C055		39		F		Caucasian		Non-hispanic			No			34		175		58157	41016		9737.5	2277.5		78.405	83.325		270.313	337.87
	C056		56		F		Caucasian		Non-Hispanic			No			52		187		55630	21133		3067	2557.5		85.34	49.14		378.666	59.434
	C057		27		M		Caucasian		Non-hispanic			No			44		178		81244.5	12202.5		1615	2419.5		201.7	280.15		12.4225	10
	C059		23		F		Caucasian		Non-hispanic			No			44		181		6796	4682.5		2558.5	3104		138.9	139.6		26.1352	10
	C060		55		M		Caucasian		Non-hispanic			No			35		191		18047.5	20040		10082.5	8462		449.95	343.8		70.6773	63.6933
	C061		46		F		Caucasian		Non-Hispanic			No			27		177		12384.5	12245		6754	2928.5		424.95	249.45		169.559	193.267
	C062		32		F		Caucasian		Non-hispanic			No			53		200		39331	30169.5		2377	213.3		622.8	242.15		282.35	94.4774
	C064		37		F		Caucasian		Non-hispanic			No			46		178		10614.5	17786.5		632.15	465.35		156.55	168.25		137.84	82.4063
	C066		49		F		Caucasian		Hispanic			No			50		183		17678	21375.5		2024.5	326.55		217.24	98.36		61.0173	10
	C067		46		F		Black		Non-hispanic			No			52		193		13258.5	8626		2834.5	1902		442.95	272.15		44.3132	10
	C069		51		F		Caucasian		Non- Hispanic			No			37		172		14063	3475		272	217.7		397.25	252.35		90.8407	10
	C070		45		M		Caucasian		Non-Hispanic			No			67		187		7047	8103.5		606.85	468.4		304.9	314.95		52.4554	10
	C072		45		F		Caucasian		Non-Hispanic			No			63		150		6704	10074.5		1216.5	1724		111.195	155.1		10	10.2649
	C075		32		M		Caucasian		Non-Hispanic			No			72		180		21637	19948		6736	4223		242.5	211.3		299.604	200.278
	C076		34		M		Caucasian		Hispanic			No			72		179		40857	23846.5		3987	1379.75		246.65	110.65		487.614	87.2239
	C079		51		M		Black		Non-Hispanic			No			46		152		38020	27288		1131	576.5		1134.8	1157.5		347.384	108.924
	C080		35		M		Caucasian		Non-Hispanic			No			34		140		30106.5	32153		1797.5	1410		70.67	309.69		584.149	282.009
	C081		41		M		Asian		Non- Hispanic			No			31		136		14863.5	16269.5		1148	1347.5		557.95	443.75		43.3963	10
			§ = Positive COVID-19 history either through unambiguous clinical history as determined by the clinical investigator or verified through nucleic acid amplification/antigen detection at the time of infection; or through serology testing
