# Supplementary material for: Antibody evolution to SARS-CoV-2 after single-dose Ad26.COV2.S vaccine in humans
Source: J Exp Med. 2022 Jul 1;219(8):e20220732. doi: 10.1084/jem.20220732 (PMC9253517; doi:10.1084/jem.20220732)
Supplement: Table S2 — shows the cohort summary. [file JEM_20220732_TableS2.xlsx]

## Sheet: Sheet1
	Table S2. Cohort summary.
					Age (years)		Sex (F/M)				Temporal dynamics (days)				Vaccination time line (days) - mRNA								Vaccination time line (days) - Ad26.COV2.S				Serological parameters
									Vaccine platform (Moderna : Pfizer-BioNTech)		Sx onset to initial visit (1.3m)		Sx onset to follow-up visit (6.2m)				1st dose to Prime visit		2nd dose to initial Vax2 (1.3m) visit		2nd dose to Follow-up Vax2 (5m) visit		1st dose to 1.5m visit		1st dose to 6m visit		ELISA binding to Wuhan-Hu-1 RBD (AUC)						Neutralization (Wuhan-Hu-1)
			n												1st to 2nd dose												IgG		IgM		IgA		NT50
	Ad26.COV2.S: 1.5m		18		43		10/8		-		46		-		-		-		-		-		46		-		20447		2143		248		105
					(23-56)						(27-72)												(27-72)
	Ad26.COV2.S: 6m		18		43		10/8		-		-		178.5		-		-		-		-		-		178.5		15379		1271		211		41
					(23-56)								(136-200)												(136-200)
	mRNA Vaccinees: 3wk-prime§		26		32		13/13		6 : 20		-		-		21		18	#NUM!	-	#NUM!	-		-		-		30199		2179		817		171
					(23-78)										(21-31)		(13-27)
	mRNA Vaccinees: 1.3m-Vax2§¶		32		34.5		15/17		8 : 24		-		-		21		-		35.5		-		-		-		241958		2329		1159		1982
					(23-78)										(20-31)				(16-123)
	mRNA Vaccinees: 5m-Vax2§*		30		34.5		14/16		7 : 23		-		-		21		-		-		159		-		-		57577		1770		445		272
					(23-78)										(20-31)						(125-245)
	Convalescent: 1.3m‡		63		46		26/37		-		36		-		-		-	#NUM!	-	#NUM!	-		-		-		10927		3122		1538		451
					(26-73)						(17-67)
	Convalescent: 6.2m▽		63		46		26/37		-		-		191		-		-	#NUM!	-	#NUM!	-		-		-		7449		1481		1294		81
					(26-73)								(165-223)
	§ = published as Cho, A., Muecksch, F., Schaefer-Babajew, D., et al. Anti-SARS-CoV-2 receptor binding domain antibody evolution after mRNA vaccination. Nature 600, 517-522 (2021). doi: https://doi.org/10.1038/s41586-021-04060-7.
	¶ = published as Wang, Z., Schmidt, F., Weisblum, F.,et al. mRNA vaccine-elicited antibodies to SARS-CoV-2 and circulating variants. Nature 592, 616-622 (2021). doi: https://doi.org/10.1038/s41586-021-03324-6.
	* = published as Muecksch, F., Wang, Z., Cho, A., et al. Increased Memory B Cell Potency and Breadth After a SARS-CoV-2 mRNA Boost. Nature (2022). doi: https://doi.org/10.1038/s41586-022-04778-y
	‡ = published as Robbiani, D., Gaebler, C.., Muecksch, F., et al. Convergent antibody responses to SARS-CoV-2 in convalescent individuals. Nature 584, 437–442 (2020). doi: https://doi.org/10.1038/s41586-020-2456-9.
	▽ = published as Gaebler, C., Wang, Z., Lorenzi, J., et al. Evolution of antibody immunity to SARS-CoV-2. Nature 591, 639-644 (2021). doi: https://doi.org/10.1038/s41586-021-03207-w.
	Reported data are median (range) unless stated otherwise
