# Supplementary material for: Antibody evolution to SARS-CoV-2 after single-dose Ad26.COV2.S vaccine in humans
Source: J Exp Med. 2022 Jul 1;219(8):e20220732. doi: 10.1084/jem.20220732 (PMC9253517; doi:10.1084/jem.20220732)
Supplement: Table S3 — lists the neutralization activity of plasma against variant SARS-CoV-2 pseudoviruses. [file JEM_20220732_TableS3.xlsx]

## Sheet: Sheet1
	Table S3. Neutralization activity of plasma against variant SARS-CoV-2 pseudoviruses.
		Wuhan-Hu-1 (WT)		Beta (B.1.351)		Delta (B.1.617)		Omicron (B.1.1.529.1)
	ID	1.5m	6m	1.5m	6m	1.5m	6m	1.5m	6m
	C055	841.653	3035.9	100.185	698.5	405.95	1289.4	25	234.048
	C056	1899.29	1140.6	522.65	298.1	492.2	452.8	25	91.7976
	C057	257.09	438.984	70.46	47.685	50.46	80.325	25	25
	C059	464.841	440.522	91.805	109.06	247.8	136.5	25	25
	C062	1722.6	1111.81	301.75	334.25	314.45	282.6	25	43.9178
	C064	540.533	982.401	105.87	780.85	172.75	487.75	25	73.3437
	C066	364.408	52.207	25	36.295	138.95	52.66	25	25
	C067	309.297	74.9074	27.695	53.815	178.8	38.5	25	25
	C069	394.344	114.592	57.19	47.08	328.35	47.77	25	25
	C070	466.556	654.641	96.64	96.01	218.35	103.215	27.6494	39.2681
	C075	1500.19	2723.98	210	505.9	506.15	369.05	39.8865	25
	C076	3815.83	3348.95	378	918.35	676.85	558.1	201.623	132.297
	C079	2493.71	1610.45	294.1	711.85	434.45	629.6	31.7024	368.536
	C080	1800.57	5597.45	101.12	423.35	241.35	669.2	28.9949	53.6842
	C081	253.719	145.249	88.18	32.25	168.95	46.63	25	155.298
