# Supplementary material for: Antibody evolution to SARS-CoV-2 after single-dose Ad26.COV2.S vaccine in humans
Source: J Exp Med. 2022 Jul 1;219(8):e20220732. doi: 10.1084/jem.20220732 (PMC9253517; doi:10.1084/jem.20220732)
Supplement: Table S7 — lists epitope specificity of mAbs. [file JEM_20220732_TableS7.xlsx]

## Sheet: Sheet1
	Table S7. Epitope specificity of mAbs.
				Heavy Chain		Light Chain		Neutralization	Epitope
	mAb ID	Timepoint	Participant ID	VH	JH	VL	JL	Wuhan-Hu-1 (IC50)	Class
	JR177	1.5m	C056	VH3-30	JH6	VK2-28	JK4	3.27557	C1/2
	JR043	1.5m	C059	VH1-46	JH4	VK1-39	JK5	5.87014	C1/2/4
	JR233	1.5m	C075	VH1-69	JH4	VK1-39	JK3	9.33296	C3
	JR309	1.5m	C064	VH3-9	JH4	VL3-21	JL1	15.4775	C2/3
	JR173	1.5m	C056	VH3-9	JH4	VL1-40	JL7	16.6065	C1/4
	JR042	1.5m	C059	VH3-53	JH6	VK1-9	JK2	20.8773	C1/2
	JR039	1.5m	C059	VH4-39	JH1	VK1-33	JK4	21.8965	C1/4
	JR086	1.5m	C066	VH1-2	JH6	VL2-14	JL1	35.7546	C1
	JR088	1.5m	C066	VH6-1	JH3	VL2-11	JL3	38.0705	C4
	JR215	1.5m	C075	VH1-2	JH4	VL2-23	JL2	44.84	C1
	JR216	1.5m	C075	VH4-39	JH4	VL6-57	JL2	45.8088	C4
	JR041	1.5m	C059	VH3-9	JH4	VL2-14	JL2	54.651	C1/2
	JR174	1.5m	C056	VH1-69	JH4	VK3-20	JK1	79.8237	C3
	JR210	1.5m	C075	VH3-7	JH5	VL6-57	JL2	89.711	C3
	JR092	1.5m	C066	VH3-11	JH4	VL6-57	JL3	108.914	C3
	JR093	1.5m	C066	VH1-69	JH4	VK3-15	JK2	131.425	C3
	JR212	1.5m	C075	VH1-69	JH4	VK3-20	JK1	177.859	C4
	JR310	1.5m	C064	VH3-53	JH6	VL1-40	JL1	218.712	C1/2/3/4
	JR047	1.5m	C059	VH1-46	JH4	VK1-5	JK1	1000	none
	JR049	1.5m	C059	VH3-13	JH6	VK1-39	JK1	1000	C4
	JR090	1.5m	C066	VH4-34	JH2	VK4-1	JK4	1000	none
	JR094	1.5m	C066	VH5-51	JH3	VK3-20	JK2	1000	C1/2/3
	JR095	1.5m	C066	VH3-30	JH4	VK1-16	JK5	1000	C4
	JR097	1.5m	C075	VH1-46	JH4	VL3-21	JL2	1000	none
	JR170	1.5m	C056	VH1-46	JH4	VL2-11	JL3	1000	none
	JR171	1.5m	C056	VH1-46	JH4	VK1-9	JK5	1000	none
	JR172	1.5m	C056	VH3-9	JH4	VK1-39	JK4	1000	none
	JR179	1.5m	C056	VH1-18	JH4	VL3-21	JL2	1000	none
	JR211	1.5m	C075	VH4-4	JH4	VL2-14	JL3	1000	none
	JR235	1.5m	C075	VH3-9	JH2	VK3-15	JK2	1000	C4
	JR307	1.5m	C064	VH3-74	JH2	VL3-21	JL3	1000	none
	JR308	1.5m	C064	VH3-30	JH4	VK1-33	JK5	1000	C1/2/3/4
	JR311	1.5m	C064	VH1-2	JH4	VL1-44	JL2	1000	C1
	JR070	6m	C066	VH1-58	JH3	VK3-20	JK1	1.92611	C1
	JR062	6m	C059	VH3-53	JH3	VL2-8	JL3	2.89757	C1/2
	JR081	6m	C066	VH1-2	JH6	VL2-14	JL1	3.47133	C1/2
	JR202	6m	C075	VH3-30	JH4	VL6-57	JL3	3.53615	C3
	JR162	6m	C056	VH3-23	JH6	VK1-12	JK4	4.54924	C1/2/3
	JR318	6m	C056	VH1-8	JH6	VL1-44	JL1	6.51725	C2/3
	JR189	6m	C064	VH3-53	JH4	VK1-6	JK1	7.70122	C1
	JR316	6m	C056	VH1-69	JH5	VK1-39	JK1	10.8051	C1/2
	JR057	6m	C059	VH3-30	JH3	VK3-20	JK2	14.2088	C1/2/4
	JR328	6m	C064	VH3-53	JH6	VK1-9	JK3	16.7433	C1
	JR052	6m	C059	VH1-46	JH1	VK4-1	JK1	23.9278	C3
	JR312	6m	C056	VH1-69	JH3	VK4-1	JK3	27.0759	C3
	JR317	6m	C056	VH3-33	JH6	VL3-21	JL3	34.3728	C4
	JR099	6m	C075	VH3-13	JH6	VK1-39	JK4	46.2752	C4
	JR054	6m	C059	VH4-39	JH1	VK1-33	JK4	51.2519	C1/4
	JR186	6m	C064	VH3-23	JH5	VL3-21	JL1	74.1586	C4
	JR209	6m	C075	VH3-23	JH6	VL1-40	JL2	90.1385	C4
	JR206	6m	C075	VH5-51	JH4	VL3-21	JL1	136.937	C4
	JR050	6m	C059	VH1-46	JH3	VK3-11	JK2	1000	none
	JR053	6m	C059	VH1-46	JH4	VL2-14	JL1	1000	none
	JR060	6m	C059	VH1-18	JH4	VL1-47	JL2	1000	C3
	JR065	6m	C066	VH3-30	JH4	VK1-33	JK5	1000	none
	JR068	6m	C066	VH4-30	JH3	VK3-15	JK4	1000	none
	JR069	6m	C066	VH3-13	JH5	VK1-39	JK2	1000	C4
	JR072	6m	C066	VH3-30	JH4	VK3-11	JK5	1000	none
	JR077	6m	C066	VH3-13	JH4	VK1-39	JK5	1000	C3/4
	JR078	6m	C066	VH3-30	JH4	VK3-20	JK4	1000	none
	JR150	6m	C056	VH1-46	JH3	VK3-11	JK4	1000	none
	JR154	6m	C056	VH3-9	JH4	VL1-44	JL2	1000	C1/2
	JR195	6m	C064	VH3-9	JH3	VK3-15	JK5	1000	none
	JR204	6m	C075	VH4-61	JH6	VL3-21	JL2	1000	C4
	JR325	6m	C064	VH4-31	JH5	VL2-23	JL2	1000	none
	JR340	6m	C064	VH3-9	JH6	VL2-23	JL2	1000	C4
